# Supplementary material for: Modeling CNS Involvement in Pompe Disease Using Neural Stem Cells Generated from Patient-Derived Induced Pluripotent Stem Cells
Source: Cells. 2020 Dec 22;10(1):8. doi: 10.3390/cells10010008 (PMC7822217; doi:10.3390/cells10010008)
Supplement: Supplementary file 1 [file cells-10-00008-s001.zip]

Archive with 3 entries (3 files):
- Fig S2.pdf
- FigS1.pdf
- supplemental table.pdf
